# Supplementary material for: Molecular Characterization of Feline Parvovirus from Domestic Cats in Henan Province, China from 2020 to 2022
Source: Vet Sci. 2024 Jun 30;11(7):292. doi: 10.3390/vetsci11070292 (PMC11281718; doi:10.3390/vetsci11070292)
Supplement: Supplementary file 1 [file vetsci-11-00292-s001.zip]

Archive with 10 entries (9 files):
- Supplementary files/
- Supplementary files/Figure S1.jpg
- Supplementary files/Figure S2.tif
- Supplementary files/Figure S3.tif
- Supplementary files/Figure S4.tif
- Supplementary files/Figure S5.tif
- Supplementary files/Table S1.DOCX
- Supplementary files/Table S2.DOCX
- Supplementary files/Table S3.DOCX
- Supplementary files/Table S4.DOCX
